# Supplementary material for: Dietary Strategies to Reduce Triglycerides in Women of Reproductive Age: A Simulation Modelling Study
Source: Nutrients. 2023 Dec 18;15(24):5137. doi: 10.3390/nu15245137 (PMC10745529; doi:10.3390/nu15245137)
Supplement: Supplementary file 1 [file nutrients-15-05137-s001.zip]

Archive with 1 entries (1 files):
- nutrients-2747243-supplementary.pdf
